# Supplementary material for: Intermediate-Risk Pulmonary Embolism: Patients’ Stratification, Prognosis, and Therapeutic Options—Time to Pay Attention to the Middle Child
Source: J Clin Med. 2025 Sep 3;14(17):6215. doi: 10.3390/jcm14176215 (PMC12429051; doi:10.3390/jcm14176215)
Supplement: Supplementary file 1 [file jcm-14-06215-s001.zip]

Archive with 1 entries (1 files):
- jcm-3795676-supplementary.pdf
